# Supplementary material for: Influence of PCBM Nanocrystals on the Donor-Acceptor Polymer Ultraviolet Phototransistors
Source: Nanomaterials (Basel). 2024 Oct 30;14(21):1748. doi: 10.3390/nano14211748 (PMC11547190; doi:10.3390/nano14211748)
Supplement: Supplementary file 1 [file nanomaterials-14-01748-s001.zip]

Archive with 1 entries (1 files):
- nanomaterials-3234676-supplementary.pdf
